# Supplementary material for: Azacitidine vs. Decitabine in Unfit Newly Diagnosed Acute Myeloid Leukemia Patients: Results from the PETHEMA Registry
Source: Cancers (Basel). 2022 May 9;14(9):2342. doi: 10.3390/cancers14092342 (PMC9105404; doi:10.3390/cancers14092342)
Supplement: Supplementary file 1 [file cancers-14-02342-s001.zip]

Archive with 1 entries (1 files):
- cancers-1698139-supplementary.pdf
